# Supplementary material for: BOLD Cerebrovascular Reactivity and NOVA Quantitative MR Angiography in Adult Patients with Moyamoya Vasculopathy Undergoing Cerebral Bypass Surgery
Source: Brain Sci. 2024 Jul 29;14(8):762. doi: 10.3390/brainsci14080762 (PMC11353214; doi:10.3390/brainsci14080762)
Supplement: Supplementary file 1 [file brainsci-14-00762-s001.zip]

Archive with 1 entries (1 files):
- brainsci-3119785-supplementary.pdf
